# Supplementary material for: Effects of Perineal Warm Compresses during the Second Stage of Labor on Reducing Perineal Trauma and Relieving Postpartum Perineal Pain in Primiparous Women: A Systematic Review and Meta-Analyses
Source: Healthcare (Basel). 2024 Mar 22;12(7):702. doi: 10.3390/healthcare12070702 (PMC11011582; doi:10.3390/healthcare12070702)
Supplement: Supplementary file 1 [file healthcare-12-00702-s001.zip]

Archive with 10 entries (10 files):
- Figure S1. Effect of warm compresses on intact perineum.pdf
- Figure S2. Effect of warm compresses on perineal lacerations requiring suture.pdf
- Supplementary File S1. Search strategy.pdf
- Supplementary File S2. The excluded studies with reasons.pdf
- Supplementary File S3. The titles of the included studies.pdf
- Table S1. PRISMA2020 Checklist.pdf
- Table S2. Data extraction of maternal outcomes.pdf
- Table S3. Summary of risk of bias assessment.pdf
- Table S4. Summary of the results of sensitivity analyses.pdf
- Table S5. GRADE evidence profile of maternal outcomes.pdf
